# Supplementary material for: Trimerization of the N-Terminal Tail of Zika Virus NS4A Protein: A Potential In Vitro Antiviral Screening Assay
Source: Membranes (Basel). 2021 Apr 30;11(5):335. doi: 10.3390/membranes11050335 (PMC8147241; doi:10.3390/membranes11050335)
Supplement: Supplementary file 1 [file membranes-11-00335-s001.zip]

Archive with 1 entries (1 files):
- membranes-1184443-supplementary.pdf
